# Supplementary material for: Chemical and Electrochemical Investigation of the Oxidation of a Highly Reduced Fe6C Iron Carbide Carbonyl Cluster: A Synthetic Route to Heteroleptic Fe6C and Fe5C Clusters
Source: Inorg Chem. 2025 May 6;64(19):9744–57. doi: 10.1021/acs.inorgchem.5c01014 (PMC12093381; doi:10.1021/acs.inorgchem.5c01014)
Supplement: Supplementary file 2 — ic5c01014_si_002.xyz [file ic5c01014_si_002.xyz]

37
[Fe6C(CO)15]4-
Fe      -0.001019000      0.114171000     -1.849737000
Fe       1.265206000     -1.444220000     -0.000194000
Fe       1.384105000      1.236210000     -0.002394000
C       -0.000003000     -0.063261000     -0.000091000
C       -0.001159000     -0.767786000     -3.343320000
C       -1.362220000      1.260652000     -2.142051000
C        1.364591000      1.257955000     -2.139723000
C        2.233762000     -1.984776000     -1.335477000
C       -0.005860000     -2.869470000      0.002300000
C        2.234364000     -1.981552000      1.335900000
C        3.040113000      0.718165000     -0.002329000
C        1.570003000      2.967596000     -0.001443000
O       -0.003819000     -1.382875000     -4.345717000
O       -2.066254000      1.859421000     -2.896483000
O        2.067972000      1.854766000     -2.896564000
O        2.920621000     -2.370064000     -2.206285000
O       -0.008536000     -4.068908000      0.003316000
O        2.921772000     -2.365025000      2.207091000
O        4.198545000      0.519828000     -0.002493000
O        1.733773000      4.127153000     -0.000807000
Fe       0.001708000      0.117218000      1.849260000
Fe      -1.271159000     -1.438806000      0.002435000
Fe      -1.378921000      1.241821000      0.000139000
C       -0.002519000     -0.761534000      3.344715000
C        1.367523000      1.258604000      2.139659000
C       -1.359153000      1.267648000      2.136745000
C       -2.240566000     -1.973251000      1.339568000
C       -2.242741000     -1.975490000     -1.332187000
C       -3.036551000      0.728811000      0.000897000
C       -1.559421000      2.973775000     -0.003923000
O       -0.003125000     -1.374376000      4.348496000
O        2.073918000      1.855844000      2.893118000
O       -2.059736000      1.868701000      2.892846000
O       -2.927995000     -2.354755000      2.211581000
O       -2.931536000     -2.358371000     -2.202527000
O       -4.195750000      0.534874000      0.001406000
O       -1.719560000      4.133831000     -0.006580000
37
[Fe6C(CO)15]3-
Fe       0.000502000      0.103392000     -1.856860000
Fe       1.226954000     -1.522392000     -0.001208000
Fe       1.361848000      1.209818000     -0.002313000
C       -0.000282000     -0.110239000     -0.000032000
C       -0.002152000     -0.637631000     -3.439690000
C       -1.363163000      1.271498000     -2.122822000
C        1.367426000      1.273816000     -2.115258000
C        2.260016000     -2.053095000     -1.310031000
C       -0.005863000     -2.974811000      0.002339000
C        2.261664000     -2.048756000      1.307969000
C        3.044321000      0.752106000     -0.001253000
C        1.526010000      2.952360000      0.002073000
O       -0.008523000     -1.117849000     -4.504260000
O       -2.058183000      1.880367000     -2.867362000
O        2.059526000      1.882513000     -2.863209000
O        2.946559000     -2.437014000     -2.169829000
O       -0.008301000     -4.168312000      0.003300000
O        2.949592000     -2.429523000      2.168090000
O        4.195830000      0.559035000     -0.000818000
O        1.676771000      4.106799000      0.004519000
Fe      -0.000171000      0.106399000      1.856552000
Fe      -1.233119000     -1.517524000      0.003519000
Fe      -1.357167000      1.215209000      0.000321000
C       -0.000967000     -0.630534000      3.441376000
C        1.368466000      1.269449000      2.120255000
C       -1.362416000      1.283377000      2.112335000
C       -2.267002000     -2.042597000      1.313932000
C       -2.270357000     -2.042389000     -1.304294000
C       -3.041240000      0.763312000     -0.000233000
C       -1.514907000      2.958339000     -0.007437000
O        0.003156000     -1.107771000      4.507272000
O        2.066059000      1.876478000      2.863901000
O       -2.051700000      1.896166000      2.859555000
O       -2.954140000     -2.423018000      2.174812000
O       -2.959870000     -2.422280000     -2.163521000
O       -4.193464000      0.574499000     -0.000467000
O       -1.661340000      4.113325000     -0.012078000
37
[Fe6C(CO)15]2-
Fe      -0.099062000      0.103460000     -1.882947000
Fe       1.213873000     -1.429203000     -0.150729000
Fe       1.299737000      1.345953000     -0.294799000
C       -0.000045000      0.007900000      0.000009000
C        0.262207000     -0.895859000     -3.285901000
C       -1.447397000      0.907080000     -2.652098000
C        1.208932000      1.450882000     -2.191605000
C        2.277934000     -2.135466000     -1.361153000
C       -0.005594000     -2.881611000      0.002971000
C        2.247666000     -1.860273000      1.190529000
C        2.999350000      0.960262000     -0.165572000
C        1.534277000      3.061812000      0.018970000
O        0.503239000     -1.528746000     -4.225984000
O       -2.315027000      1.426671000     -3.223393000
O        1.704124000      2.043735000     -3.093903000
O        2.976191000     -2.624652000     -2.145823000
O       -0.007811000     -4.069371000      0.004321000
O        2.957599000     -2.195946000      2.046332000
O        4.142755000      0.766252000     -0.100598000
O        1.707032000      4.193110000      0.200163000
Fe       0.099584000      0.106554000      1.882752000
Fe      -1.219458000     -1.424202000      0.153359000
Fe      -1.294876000      1.351215000      0.292531000
C       -0.264904000     -0.889092000      3.287510000
C        1.450908000      0.906797000      2.650166000
C       -1.203583000      1.459189000      2.189160000
C       -2.286765000     -2.123729000      1.364856000
C       -2.254452000     -1.853912000     -1.187392000
C       -2.995990000      0.971905000      0.163840000
C       -1.522493000      3.067376000     -0.024563000
O       -0.508001000     -1.519664000      4.228616000
O        2.320431000      1.424408000      3.220390000
O       -1.696550000      2.055377000      3.090480000
O       -2.987228000     -2.608374000      2.150370000
O       -2.965429000     -2.188521000     -2.042750000
O       -4.140129000      0.782206000      0.099054000
O       -1.690669000      4.199002000     -0.208024000
43
[Fe6C(CO)15(NCCH3)]2-
Fe       8.396566000      6.836104000     15.476118000
Fe      11.078667000      7.186272000     15.578322000
Fe       9.620425000      8.015108000     13.520829000
Fe       8.111687000      9.511591000     15.191323000
Fe       9.439637000      8.412396000     17.262183000
Fe      10.663255000      9.805289000     15.299498000
C        9.551295000      8.297197000     15.381409000
C        6.682167000      7.105094000     15.325517000
C        8.307578000      6.957160000     17.539055000
C        8.594241000      6.449986000     13.483487000
C       11.510840000      5.915336000     14.459543000
C       11.253704000      6.059474000     16.901563000
C       12.561479000      8.178320000     15.620779000
C       10.976231000      7.664767000     12.486517000
C        8.858922000      8.820410000     12.172790000
C        7.028348000      9.925882000     13.893886000
C        6.890355000     10.074818000     16.295067000
C        9.213065000     11.071233000     15.119440000
C        8.677797000      9.580826000     18.311363000
C       10.675437000      8.178950000     18.467148000
C       11.576945000     10.444430000     13.953574000
C       11.424159000     10.683892000     16.604056000
O        5.522374000      7.176414000     15.227600000
O        7.758656000      6.306004000     18.356118000
O        8.203371000      5.587175000     12.777052000
O       11.797952000      4.997063000     13.807586000
O       11.368479000      5.232044000     17.709898000
O       13.676151000      8.519868000     15.691722000
O       11.868188000      7.502457000     11.757869000
O        8.437949000      9.311654000     11.207369000
O        6.237151000     10.236922000     13.100965000
O        6.013470000     10.455368000     16.956939000
O        9.078945000     12.246604000     15.018982000
O        8.259623000     10.350011000     19.075371000
O       11.486832000      8.104301000     19.296798000
O       12.195229000     10.889333000     13.074746000
O       11.941233000     11.288930000     17.452019000
N        8.382640000      4.947250000     15.724346000
C        8.402223000      3.803035000     15.879548000
C        8.444896000      2.374612000     16.075863000
H        9.029053000      1.907949000     15.276917000
H        7.429748000      1.966588000     16.061478000
H        8.908754000      2.146417000     17.040288000
39
[Fe6C(CO)16]2-
C       -1.868088000      0.440388000      2.096894000
C       -3.220629000     -0.653453000      0.000002000
C       -0.003022000     -0.003755000      0.000000000
C        0.092037000     -1.263846000      3.054749000
C        0.659710000      1.097279000      3.043972000
C       -1.050446000     -2.892782000      1.212921000
C        1.408836000     -2.464992000      0.000011000
C        2.918211000     -0.654831000      1.350929000
C        2.324737000      1.631133000      0.000013000
C        0.281600000      3.055680000      1.215591000
C       -2.622964000      1.981982000     -0.000004000
Fe      -0.077365000      0.020723000      1.882208000
Fe      -0.341120000     -1.854572000      0.000002000
Fe       1.825159000     -0.416768000      0.000006000
Fe       0.485772000      1.816947000      0.000003000
Fe      -1.831210000      0.417131000     -0.000008000
O       -2.737036000      0.648394000      2.864441000
O       -4.153208000     -1.342539000      0.000008000
O        0.268024000     -2.051519000      3.888219000
O        1.179771000      1.727930000      3.867477000
O       -1.580488000     -3.623646000      1.941787000
O        2.109196000     -3.412405000      0.000015000
O        3.658710000     -0.816092000      2.228572000
O        3.367214000      2.179007000      0.000021000
O        0.109948000      3.941173000      1.945402000
O       -3.168560000      3.005136000     -0.000004000
Fe      -0.077355000      0.020721000     -1.882209000
C       -1.050424000     -2.892791000     -1.212922000
C        2.918189000     -0.654820000     -1.350936000
C        0.281620000      3.055680000     -1.215589000
C       -1.868091000      0.440377000     -2.096883000
C        0.092045000     -1.263843000     -3.054754000
C        0.659693000      1.097282000     -3.043984000
O       -1.580452000     -3.623663000     -1.941791000
O        3.658679000     -0.816075000     -2.228588000
O        0.109983000      3.941176000     -1.945400000
O       -2.737030000      0.648373000     -2.864444000
O        0.268031000     -2.051513000     -3.888228000
O        1.179734000      1.727939000     -3.867498000
41
[Fe6C(CO)17]
Fe      -2.111358000      0.569464000      5.156361000
Fe       0.029731000      2.005145000      4.237772000
Fe      -2.112380000      3.290878000      5.153045000
O       -4.152254000     -1.473040000      4.780359000
O       -1.841452000      5.913450000      3.872328000
O        1.358587000      4.542023000      4.775536000
O       -2.958061000      1.460558000      7.813489000
O        2.204928000      1.318444000      2.405515000
O       -4.510487000      4.452711000      6.329860000
O        1.339525000      0.892788000      6.600402000
O       -0.497997000     -1.606512000      6.250719000
O       -0.603956000      4.396153000      7.393847000
C       -1.841451000      4.742492000      3.872328000
C       -1.841451000      1.932684000      3.872329000
C       -3.579989000      3.984871000      5.841318000
C       -1.096278000     -0.724981000      5.825908000
C        0.764943000      1.259787000      5.677103000
C       -2.599397000      1.273533000      6.733969000
C        0.791078000      3.563627000      4.578292000
C       -1.171774000      3.964896000      6.492168000
C        1.333022000      1.551310000      3.112322000
C       -3.377181000     -0.633281000      4.907294000
Fe      -1.571544000      0.569464000      2.588297000
Fe      -3.712633000      2.005145000      3.506886000
Fe      -1.570521000      3.290878000      2.591612000
O        0.469352000     -1.473040000      2.964298000
O       -5.041489000      4.542023000      2.969121000
O       -0.724841000      1.460558000     -0.068831000
O       -5.887828000      1.318445000      5.339144000
O        0.827586000      4.452712000      1.414799000
O       -5.022429000      0.892787000      1.144257000
O       -3.184905000     -1.606511000      1.493938000
O       -3.078946000      4.396152000      0.350810000
C       -0.102912000      3.984872000      1.903340000
C       -2.586624000     -0.724980000      1.918750000
C       -4.447846000      1.259786000      2.067556000
C       -1.083505000      1.273534000      1.010689000
C       -4.473979000      3.563627000      3.166365000
C       -2.511127000      3.964895000      1.252489000
C       -5.015923000      1.551311000      4.632336000
C       -0.305721000     -0.633281000      2.837363000
39
[Fe6C(CO)16]3-
C       -1.890136000      0.441328000      2.066178000
C       -3.210974000     -0.665199000      0.000003000
C        0.011403000     -0.004706000      0.000000000
C        0.048235000     -1.253314000      3.073656000
C        0.608965000      1.103947000      3.064386000
C       -0.997998000     -2.906033000      1.231770000
C        1.446876000     -2.439095000      0.000003000
C        2.883410000     -0.647191000      1.414361000
C        2.350549000      1.591007000      0.000009000
C        0.334245000      3.047791000      1.233659000
C       -2.603003000      1.995749000     -0.000002000
Fe      -0.097676000      0.022436000      1.905306000
Fe      -0.323371000     -1.863392000     -0.000001000
Fe       1.849612000     -0.419488000      0.000001000
Fe       0.507236000      1.819271000      0.000003000
Fe      -1.843581000      0.422623000     -0.000002000
O       -2.752597000      0.647468000      2.856343000
O       -4.143113000     -1.362963000      0.000006000
O        0.213983000     -2.035002000      3.923213000
O        1.115273000      1.735105000      3.904448000
O       -1.531287000     -3.669577000      1.936068000
O        2.136175000     -3.404062000      0.000006000
O        3.625414000     -0.809794000      2.300964000
O        3.389622000      2.161627000      0.000014000
O        0.170977000      3.962873000      1.939992000
O       -3.139673000      3.029128000     -0.000002000
Fe      -0.097672000      0.022433000     -1.905307000
C       -0.997986000     -2.906038000     -1.231776000
C        2.883401000     -0.647187000     -1.414366000
C        0.334265000      3.047792000     -1.233655000
C       -1.890139000      0.441315000     -2.066174000
C        0.048245000     -1.253316000     -3.073656000
C        0.608948000      1.103950000     -3.064394000
O       -1.531267000     -3.669587000     -1.936075000
O        3.625402000     -0.809786000     -2.300973000
O        0.171014000      3.962877000     -1.939988000
O       -2.752599000      0.647444000     -2.856342000
O        0.213996000     -2.035002000     -3.923214000
O        1.115239000      1.735111000     -3.904463000
39
[Fe6C(CO)16]4-
C       -1.892058000      0.448425000      2.048743000
C       -3.170228000     -0.734775000      0.000086000
C       -0.002206000     -0.002045000      0.000057000
C        0.002052000     -1.275303000      3.073576000
C        0.578755000      1.140327000      3.059169000
C       -0.969962000     -2.935650000      1.230739000
C        1.445808000     -2.427936000     -0.002524000
C        2.863148000     -0.644710000      1.416062000
C        2.341806000      1.571938000      0.002667000
C        0.360871000      3.061855000      1.232662000
C       -2.527033000      2.045317000      0.000747000
Fe      -0.089781000      0.017144000      1.914161000
Fe      -0.330957000     -1.893301000     -0.000464000
Fe       1.858114000     -0.422462000      0.000178000
Fe       0.506289000      1.849269000      0.000171000
Fe      -1.856124000      0.425717000      0.000380000
O       -2.747332000      0.662581000      2.854456000
O       -4.115198000     -1.432368000     -0.000574000
O        0.148622000     -2.023145000      3.967197000
O        1.045338000      1.756491000      3.943337000
O       -1.474775000     -3.730798000      1.931470000
O        2.124982000     -3.411393000     -0.004272000
O        3.604992000     -0.805839000      2.310610000
O        3.377519000      2.167941000      0.005057000
O        0.227087000      3.989442000      1.939125000
O       -3.073147000      3.085256000      0.000742000
Fe      -0.089853000      0.018909000     -1.913843000
C       -0.973952000     -2.933754000     -1.231012000
C        2.864340000     -0.644020000     -1.414923000
C        0.362936000      3.059728000     -1.234786000
C       -1.892858000      0.447592000     -2.047947000
C        0.003331000     -1.274631000     -3.071528000
C        0.577247000      1.140672000     -3.061443000
O       -1.479658000     -3.727574000     -1.932545000
O        3.606273000     -0.805984000     -2.309270000
O        0.229731000      3.986607000     -1.942287000
O       -2.748770000      0.659792000     -2.853488000
O        0.149087000     -2.023688000     -3.964235000
O        1.044977000      1.754918000     -3.946250000
39
[Fe6C(CO)14(CO3)]4-
Fe       1.167851000     -0.905464000     -1.016493000
Fe      -0.536561000     -1.529643000      0.960423000
Fe       1.284729000      0.452316000      1.253629000
Fe       0.204242000      1.591212000     -0.957754000
Fe      -1.570734000     -0.306982000     -1.085406000
Fe      -1.221173000      1.014960000      1.194055000
C       -0.066891000      0.011171000      0.009566000
C        0.486791000     -2.926490000      0.840664000
C       -1.087551000     -1.928445000      2.563465000
C        1.941539000     -0.515786000      2.539613000
C        2.717431000     -0.801934000     -0.242054000
C        2.468177000      1.723704000      1.171656000
C        0.166023000      3.312510000     -0.693090000
C       -1.152005000      1.392138000     -2.198288000
C        1.609408000      1.667282000     -1.974274000
C       -3.242971000      0.196049000     -0.950402000
C       -1.423250000     -1.246605000     -2.545278000
C       -1.997192000     -2.044472000     -0.056092000
C       -2.497072000      0.473133000      2.233348000
C        0.088501000      1.468933000      2.450676000
C       -1.972018000      2.553973000      0.935210000
O        1.144969000     -3.890104000      0.902206000
O       -1.389795000     -2.233845000      3.650863000
O        2.398585000     -1.143272000      3.413817000
O        3.872155000     -0.953674000     -0.040519000
O        3.274196000      2.570012000      1.143134000
O        0.219544000      4.469156000     -0.531167000
O       -1.655587000      1.858329000     -3.168480000
O        2.560455000      1.876454000     -2.620558000
O       -4.367991000      0.512888000     -0.897655000
O       -1.391936000     -1.870033000     -3.535268000
O       -2.831018000     -2.880540000     -0.192726000
O       -3.414414000      0.189479000      2.903740000
O        0.235175000      2.060321000      3.477899000
O       -2.569804000      3.553444000      0.808627000
C        1.710264000     -2.236784000     -2.951149000
O        1.332192000     -2.724635000     -1.792139000
O        1.766067000     -0.925503000     -2.910287000
O        1.986914000     -2.924316000     -3.951451000
40
[Fe6C(CO)14(HCO3)]3-
Fe       1.125268000     -0.935429000     -0.995274000
Fe      -0.540898000     -1.540141000      0.968984000
Fe       1.303374000      0.430259000      1.246583000
Fe       0.238504000      1.555494000     -0.977316000
Fe      -1.544996000     -0.331120000     -1.101063000
Fe      -1.198997000      1.023296000      1.192603000
C       -0.074904000      0.007453000      0.027911000
C        0.460140000     -2.955890000      0.872404000
C       -1.102492000     -1.914770000      2.577200000
C        1.955055000     -0.507733000      2.561037000
C        2.685686000     -0.825392000     -0.205843000
C        2.488488000      1.703089000      1.157037000
C        0.186016000      3.277978000     -0.709349000
C       -1.123075000      1.355545000     -2.219386000
C        1.631451000      1.650025000     -2.008545000
C       -3.232090000      0.144271000     -1.028196000
C       -1.343633000     -1.292741000     -2.540056000
C       -1.998956000     -2.059463000     -0.046226000
C       -2.483919000      0.494780000      2.232572000
C        0.110889000      1.480126000      2.446187000
C       -1.955848000      2.563148000      0.935235000
O        1.110997000     -3.922603000      0.919385000
O       -1.412156000     -2.207608000      3.663256000
O        2.403894000     -1.114355000      3.450755000
O        3.840452000     -0.997480000     -0.031475000
O        3.290992000      2.549481000      1.126906000
O        0.230217000      4.432816000     -0.549354000
O       -1.618797000      1.822335000     -3.190565000
O        2.579425000      1.823215000     -2.666015000
O       -4.359688000      0.443762000     -1.008423000
O       -1.265674000     -1.927689000     -3.519768000
O       -2.837266000     -2.886513000     -0.184362000
O       -3.401839000      0.216528000      2.900101000
O        0.272086000      2.078135000      3.463148000
O       -2.549337000      3.561675000      0.806387000
C        1.691375000     -2.268998000     -2.883766000
O        1.324628000     -2.816298000     -1.807133000
O        1.775280000     -1.007668000     -2.950508000
O        1.990589000     -3.052602000     -3.929883000
H        2.246714000     -2.487216000     -4.675879000
34
[Fe5C(CO)14]2-
Fe       1.683346000      0.266905000      1.009665000
Fe       1.194716000     -0.609631000     -1.378831000
Fe      -0.011315000     -1.690080000      0.773834000
Fe      -0.866150000      0.609854000      1.486710000
Fe       0.196066000      1.747208000     -0.532772000
C        0.045811000     -0.032329000     -0.044693000
C        1.888215000     -0.559995000      2.539800000
C        3.217695000     -0.158211000      0.264664000
C        2.078162000      1.896162000      1.520467000
C       -0.039477000     -0.976159000     -2.569714000
C        2.209591000      0.439258000     -2.378633000
C        2.051445000     -2.156456000     -1.427937000
C       -1.233353000     -2.636651000     -0.030862000
C        0.978972000     -3.042901000      1.323796000
C       -0.989099000     -1.331659000      2.280703000
C       -2.608762000      0.684814000      1.424899000
C       -0.644662000      1.201165000      3.123283000
C       -0.751264000      2.562318000      0.820975000
C       -0.981990000      2.034651000     -1.782266000
C        1.292151000      3.046772000     -1.003893000
O        2.090554000     -1.015198000      3.592724000
O        4.323297000     -0.374055000     -0.040966000
O        2.408103000      2.918616000      1.971654000
O       -0.862750000     -1.213500000     -3.346634000
O        2.887980000      1.082136000     -3.065215000
O        2.619577000     -3.164094000     -1.508627000
O       -2.045817000     -3.259272000     -0.578386000
O        1.646876000     -3.925217000      1.674143000
O       -1.527223000     -1.746977000      3.247802000
O       -3.767624000      0.736822000      1.388586000
O       -0.468753000      1.592245000      4.200762000
O       -1.187113000      3.577823000      1.243956000
O       -1.768773000      2.213171000     -2.616712000
O        2.023236000      3.890379000     -1.322212000
38
[Fe5C(CO)13(COMe)]3-
Fe      -1.083762000     -1.529424000     -0.345719000
Fe      -0.157275000     -0.480230000      1.771441000
Fe       1.349056000      1.282373000      0.338742000
Fe       0.185404000      0.097563000     -1.823863000
Fe       1.587830000     -1.244966000     -0.043213000
C        0.039663000     -0.012025000      0.005643000
C       -1.152471000     -3.232887000     -0.627110000
C       -1.420312000     -1.863743000      1.575849000
C        0.690062000     -0.963959000      3.236261000
C       -1.231258000      0.653036000      2.522533000
C        0.257430000      2.649784000      0.426173000
C        2.199684000      1.472506000      1.868471000
C        2.499761000      1.869451000     -0.857775000
C       -0.808131000      1.412494000     -2.356274000
C        1.285062000      0.103224000     -3.199326000
C       -1.038735000     -1.255093000     -2.301409000
C        1.813814000     -2.124878000     -1.529265000
C        3.213153000     -0.676419000      0.258280000
C        1.501138000     -2.600481000      1.043806000
C       -2.950336000     -1.204555000     -0.475313000
C       -3.359180000      0.241138000     -0.149045000
H       -2.529526000      0.943607000     -0.231196000
H       -3.712620000      0.249840000      0.890168000
H       -4.191172000      0.543605000     -0.796211000
O       -1.104051000     -4.386356000     -0.812306000
O       -2.105992000     -2.589066000      2.229811000
O        1.278474000     -1.259616000      4.199550000
O       -1.935884000      1.431388000      3.032685000
O       -0.459225000      3.563162000      0.486896000
O        2.779145000      1.639967000      2.865776000
O        3.274133000      2.288388000     -1.621275000
O       -1.474046000      2.302694000     -2.712254000
O        2.035133000      0.133517000     -4.092530000
O       -1.558105000     -1.728862000     -3.265547000
O        2.036075000     -2.846367000     -2.426661000
O        4.355162000     -0.478654000      0.437341000
O        1.529589000     -3.592963000      1.667511000
O       -3.854309000     -1.990190000     -0.756013000
59
[Fe6C(CO)15(PTA)]2-
Fe       1.586414000      0.828188000     -0.686842000
Fe      -0.229333000      1.140439000      1.524180000
Fe      -0.937407000      1.213741000     -1.066053000
Fe       0.039783000     -1.237201000     -1.404462000
Fe       1.186733000     -1.057145000      1.024464000
Fe      -1.486683000     -0.929275000      0.655140000
C        0.029781000      0.029255000      0.017778000
C        2.567503000      0.307498000     -2.016872000
C        2.805593000     -0.260008000      0.506601000
C        0.525860000      1.925849000     -1.996938000
C        0.872774000      1.571897000      2.798763000
C       -1.082418000      2.638912000      1.786401000
C       -1.522777000      0.148846000      2.394252000
C       -1.673467000      2.782386000     -0.851619000
C       -2.105428000      0.847687000     -2.308224000
C       -0.172498000     -0.939704000     -3.107980000
C        1.099253000     -2.574954000     -1.775834000
C       -1.489343000     -2.183404000     -1.021603000
C        1.403114000     -1.123098000      2.751969000
C        1.659288000     -2.734694000      0.915017000
C       -1.511048000     -2.377085000      1.635436000
C       -3.202057000     -0.654677000      0.423260000
O        3.230258000     -0.030332000     -2.912856000
O        3.973405000     -0.341479000      0.689361000
O        0.766265000      2.626505000     -2.924748000
O        1.573831000      1.917088000      3.662196000
O       -1.632638000      3.614402000      2.099450000
O       -2.140320000      0.051945000      3.399455000
O       -2.170654000      3.833299000     -0.842502000
O       -2.929425000      0.628933000     -3.099216000
O       -0.246331000     -0.787750000     -4.258281000
O        1.789352000     -3.441639000     -2.126553000
O       -2.231095000     -3.035132000     -1.368011000
O        1.549753000     -1.260948000      3.897766000
O        1.967435000     -3.855200000      0.945393000
O       -1.566514000     -3.333212000      2.291684000
O       -4.342016000     -0.492062000      0.279016000
P        2.707221000      2.666915000     -0.241267000
N        2.638801000      5.389860000      0.322062000
N        4.410981000      4.641541000     -1.236639000
N        4.591618000      4.135982000      1.177901000
C        1.753048000      4.229410000      0.155057000
H        1.036337000      4.422786000     -0.653876000
H        1.183206000      4.062781000      1.077607000
C        3.770403000      3.369377000     -1.611838000
H        4.543477000      2.630000000     -1.861136000
H        3.143512000      3.517175000     -2.499978000
C        3.988203000      2.794166000      1.121321000
H        3.520792000      2.556397000      2.084206000
H        4.771643000      2.050934000      0.934170000
C        3.406565000      5.668732000     -0.905420000
H        3.935688000      6.619806000     -0.760669000
H        2.710027000      5.772966000     -1.746698000
C        5.298110000      4.464559000     -0.072481000
H        6.023113000      3.671440000     -0.293317000
H        5.838464000      5.407373000      0.084693000
C        3.584317000      5.180355000      1.433518000
H        4.117067000      6.125040000      1.604528000
H        3.019481000      4.920741000      2.337803000
54
[Fe5C(CO)13(PTA)]2-
Fe      -1.474622000      0.664709000      1.019044000
Fe       0.381044000     -1.000214000      1.694027000
Fe      -1.080441000     -1.330026000     -0.582391000
Fe      -0.300862000      1.136687000     -1.256597000
Fe       1.044445000      1.368824000      0.870611000
C        0.117231000     -0.083025000      0.096258000
C       -1.389558000      0.548960000      2.766653000
C       -3.056676000     -0.056708000      0.809325000
C       -1.917508000      2.342649000      0.817219000
C        1.433712000     -0.007126000      2.710509000
C       -0.294003000     -2.084722000      2.895683000
C       -0.087104000     -2.201711000     -1.727228000
C       -1.759434000     -2.685536000      0.322612000
C       -2.339823000     -0.938217000     -1.752567000
C       -1.593767000      1.980982000     -2.091189000
C        0.676575000      0.821208000     -2.655372000
C        0.687102000      2.596070000     -0.635404000
C        0.899676000      2.643834000      2.060032000
C        2.764877000      1.482811000      0.650118000
O       -1.500858000      0.651198000      3.927716000
O       -4.166423000     -0.420722000      0.787515000
O       -2.254871000      3.458629000      0.766246000
O        2.104764000      0.288073000      3.635520000
O       -0.751729000     -2.787688000      3.704977000
O        0.517680000     -2.768272000     -2.541469000
O       -2.239523000     -3.602673000      0.852860000
O       -3.189560000     -0.762936000     -2.527067000
O       -2.462580000      2.537377000     -2.631001000
O        1.336699000      0.596621000     -3.588602000
O        1.011069000      3.705267000     -0.921555000
O        0.774993000      3.490576000      2.847420000
O        3.916320000      1.588183000      0.507422000
P        1.982017000     -2.379049000      1.182294000
N        2.767680000     -4.954539000      0.490337000
N        4.273693000     -3.725752000      2.022787000
N        4.164920000     -3.098044000     -0.369391000
C        1.563902000     -4.152378000      0.760649000
H        1.012446000     -4.586001000      1.606156000
H        0.901960000     -4.173071000     -0.113461000
C        3.270238000     -2.750705000      2.484895000
H        3.771966000     -1.814503000      2.761372000
H        2.763028000     -3.135902000      3.380127000
C        3.163623000     -2.028211000     -0.224168000
H        2.598634000     -1.915730000     -1.156419000
H        3.672468000     -1.077136000     -0.025265000
C        3.648684000     -5.013494000      1.670405000
H        4.453878000     -5.727599000      1.453229000
H        3.070643000     -5.377546000      2.528804000
C        4.997534000     -3.222494000      0.840485000
H        5.430854000     -2.242674000      1.076989000
H        5.809122000     -3.928179000      0.619382000
C        3.533247000     -4.402003000     -0.643247000
H        4.330127000     -5.115910000     -0.889605000
H        2.865608000     -4.299549000     -1.507583000
71
[Fe6C(CO)15(PPh3)]2-
Fe       1.552686000      0.942216000     -0.721078000
Fe      -0.265271000      1.261741000      1.550299000
Fe      -1.000649000      1.245751000     -1.045371000
Fe       0.060059000     -1.172983000     -1.333220000
Fe       1.222226000     -0.918975000      1.051557000
Fe      -1.464622000     -0.856731000      0.722662000
C        0.030980000      0.138782000      0.063881000
C        2.418280000      0.387063000     -2.118429000
C        2.817560000     -0.305715000      0.283247000
C        0.433283000      1.934366000     -2.052465000
C        0.640610000      1.813688000      2.932944000
C       -1.163196000      2.750919000      1.640728000
C       -1.578977000      0.287370000      2.403612000
C       -1.854617000      2.770272000     -0.977149000
C       -2.138151000      0.720031000     -2.253035000
C       -0.182606000     -1.018369000     -3.055473000
C        1.207085000     -2.460777000     -1.601320000
C       -1.413345000     -2.183899000     -0.894047000
C        1.636703000     -0.782891000      2.738513000
C        1.553392000     -2.633483000      1.119219000
C       -1.492147000     -2.262259000      1.762984000
C       -3.179507000     -0.632206000      0.443805000
O        2.988714000      0.018133000     -3.063227000
O        3.977390000     -0.539552000      0.240658000
O        0.624945000      2.543187000     -3.054018000
O        1.166152000      2.239746000      3.879149000
O       -1.757884000      3.722739000      1.870853000
O       -2.241006000      0.236206000      3.384265000
O       -2.455772000      3.761047000     -1.057596000
O       -2.954255000      0.410775000     -3.022390000
O       -0.276787000     -0.956038000     -4.211464000
O        1.960852000     -3.298778000     -1.883806000
O       -2.107823000     -3.090623000     -1.193887000
O        1.949832000     -0.803649000      3.859529000
O        1.770258000     -3.768435000      1.241983000
O       -1.548962000     -3.190185000      2.457325000
O       -4.320415000     -0.504206000      0.276238000
P        2.748327000      2.793182000     -0.271115000
C        1.803691000      4.284097000      0.286204000
C        0.360483000      6.543491000      1.120774000
C        2.039035000      4.857800000      1.540775000
C        0.822185000      4.850336000     -0.537319000
C        0.117257000      5.976775000     -0.127590000
C        1.316857000      5.974177000      1.955640000
H        2.785300000      4.435632000      2.205234000
H        0.606703000      4.423598000     -1.510216000
H       -0.631892000      6.405810000     -0.787078000
H        1.511549000      6.400479000      2.935985000
H       -0.196493000      7.419199000      1.442517000
C        3.712853000      3.389492000     -1.729510000
C        5.284573000      4.121594000     -3.930692000
C        3.514215000      4.617468000     -2.361515000
C        4.716749000      2.535445000     -2.204636000
C        5.498969000      2.899814000     -3.293130000
C        4.293186000      4.976685000     -3.461567000
H        2.762917000      5.310732000     -1.998694000
H        4.898269000      1.583459000     -1.711692000
H        6.277090000      2.228045000     -3.644873000
H        4.124972000      5.935158000     -3.944868000
H        5.892446000      4.405409000     -4.785360000
C        4.092333000      2.740977000      0.998860000
C        6.022160000      2.801303000      3.030016000
C        3.960056000      1.935558000      2.129820000
C        5.204258000      3.586040000      0.897036000
C        6.163243000      3.611723000      1.905076000
C        4.915404000      1.964453000      3.141302000
H        3.102857000      1.280475000      2.222542000
H        5.322795000      4.231837000      0.032062000
H        7.021868000      4.270888000      1.811219000
H        4.791969000      1.328940000      4.013983000
H        6.772371000      2.823100000      3.815747000
66
[Fe5C(CO)13(PPh3)]2-
Fe      -1.536037000      0.820352000      1.095862000
Fe       0.434717000     -0.814789000      1.638441000
Fe      -1.396712000     -1.328814000     -0.331600000
Fe      -0.714784000      1.029460000     -1.356335000
Fe       0.932756000      1.463360000      0.535164000
C       -0.089153000     -0.057274000      0.035331000
C       -1.325224000      0.882167000      2.834552000
C       -3.170318000      0.188686000      1.050953000
C       -1.921083000      2.494267000      0.782304000
C        1.484064000      0.370257000      2.446276000
C       -0.115753000     -1.685224000      3.054923000
C       -0.558241000     -2.506524000     -1.320284000
C       -2.169419000     -2.442509000      0.796296000
C       -2.663067000     -0.998703000     -1.515573000
C       -2.089923000      1.872113000     -2.054526000
C       -0.015022000      0.528297000     -2.863794000
C        0.415878000      2.494196000     -1.078086000
C        0.929100000      2.893467000      1.539415000
C        2.627772000      1.539630000      0.141931000
O       -1.306546000      1.071786000      3.986715000
O       -4.305460000     -0.078013000      1.110535000
O       -2.223404000      3.615223000      0.667532000
O        2.129896000      0.816634000      3.329469000
O       -0.509433000     -2.211943000      4.019115000
O       -0.064427000     -3.293899000     -2.014435000
O       -2.716333000     -3.176965000      1.512332000
O       -3.542943000     -0.917581000     -2.273854000
O       -3.007668000      2.425578000     -2.507964000
O        0.439280000      0.179656000     -3.878304000
O        0.745527000      3.531295000     -1.557815000
O        0.906933000      3.836136000      2.219155000
O        3.763895000      1.638009000     -0.088728000
P        2.063568000     -2.251439000      1.191316000
C        1.581723000     -3.994716000      0.794532000
C        2.370494000     -4.798916000     -0.034403000
H        3.275310000     -4.403954000     -0.485592000
C        1.995832000     -6.112180000     -0.305858000
H        2.614902000     -6.721127000     -0.958908000
C        0.832722000     -6.640630000      0.248828000
H        0.539058000     -7.663804000      0.030826000
C        0.046935000     -5.848234000      1.081619000
H       -0.862314000     -6.248793000      1.521427000
C        0.418255000     -4.533951000      1.348972000
H       -0.208150000     -3.925341000      1.989308000
C        3.188387000     -2.481304000      2.631515000
C        3.055542000     -3.578234000      3.487659000
H        2.333482000     -4.359471000      3.267619000
C        3.851100000     -3.683002000      4.626846000
H        3.737628000     -4.542037000      5.282384000
C        4.790465000     -2.698317000      4.918938000
H        5.414256000     -2.783721000      5.804456000
C        4.928367000     -1.602305000      4.068509000
H        5.659933000     -0.829512000      4.288188000
C        4.128287000     -1.489325000      2.937374000
H        4.243080000     -0.627246000      2.286593000
C        3.220180000     -1.864514000     -0.192137000
C        2.697402000     -1.302209000     -1.359965000
H        1.649379000     -1.026671000     -1.397584000
C        3.516284000     -1.068580000     -2.459947000
H        3.094430000     -0.627866000     -3.358858000
C        4.871844000     -1.382960000     -2.402231000
H        5.514017000     -1.191782000     -3.257737000
C        5.401298000     -1.943005000     -1.242241000
H        6.456580000     -2.196438000     -1.189618000
C        4.580524000     -2.190499000     -0.144837000
H        5.004862000     -2.646209000      0.744468000
